# Supplementary material for: Factors Influencing the Implementation of a New Pharmacist Prescribing Service in Community Pharmacies
Source: Pharmacy (Basel). 2023 Nov 6;11(6):173. doi: 10.3390/pharmacy11060173 (PMC10661259; doi:10.3390/pharmacy11060173)
Supplement: Supplementary file 1 [file pharmacy-11-00173-s001.zip]

Archive with 1 entries (1 files):
- pharmacy-2621561-supplementary.pdf
